# Supplementary material for: Suicide on YouTube:Factors engaging viewers to a selection of suicide-themed videos
Source: PLoS One. 2021 Jun 10;16(6):e0252796. doi: 10.1371/journal.pone.0252796 (PMC8191908; doi:10.1371/journal.pone.0252796)
Supplement: S1 File — (XLSX) [file pone.0252796.s002.xlsx]

## Sheet: 데이터검증용
Raw data set
I1	F1	F2	F3	F4	F5	F6	F7	F8	F9	F10-1	F10-2	F11-1	F11-2	F12	D1NumVideoView	D2NumLikes	D3NumComments
1	2	11	2	1	4	3	3	2	4	2	6	1	7	5	1220357	17860	0
2	6	1	1	1	4	1	1	1	2	2	6	2	6	8	6322316	147235	16526
3	8	1	1	1	4	1	1	2	2	1	4	1	7	2	2707410	101215	7656
4	3	2	1	3	4	1	2	2	4	1	4	2	6	1	2987699	39379	7400
5	8	5	1	1	4	1	1	2	5	2	6	2	6	1	4360596	92990	10919
6	6	1	1	1	4	1	3	1	4	2	6	2	6	8	1689083	82121	4773
7	8	2, 3	1	4	4	1	2	2	4	2	6	1	5	1	1033530	32815	2756
8	8	6	2	0	4	3	3	2	4	3	6	1	7	9	4639851	58459	58876
9	8	11	1	2	4	1	1,2,3	2	5	1	4	1	3	1	20341052	221376	46181
10	8	1	2	4	4	1	1	2	4	1	4	1	3	2	5129308	119007	12430
11	8	2, 3	1	7	4	1	2	2	4	1	4	2	6	2	4214482	102485	24584
12	6	5	1	1	4	1	1,2,3	2	5	2	6	2	6	2	2709285	74677	8355
13	8	11	2	6	4	1	1,3	2	4	2	6	2	6	1	2034531	72513	4602
14	8	6	2	0	4	3	2	2	2	2	6	2	6	9	1469733	39089	4418
15	5	7	2	0	5	3	4	1	1	2	6	2	6	4	83879851	668850	91341
16	3	4	1	1	4	1	2	2	5	2	6	2	6	3	5749969	39175	16215
17	6	8	1	1	4	1	1	2	4	2	6	2	6	8	1046864	15464	1431
18	8	7	2	2	1, 4	2	1,2	2	1	2	6	2	6	6	17899566	456130	23767
19	8	6	2	0	4	3	3	2	5	2	6	1	3	9	5748208	135532	33310
20	8	10	2	0	3	3	3	2	1	3	6	2	6	1	24824116	768861	73953
21	7	6	2	0	4	2	3	2	4	2	6	1	3	8	2259943	10381	1092
22	5	7	2	1	4	2	2	1	1	1	3, 4	2	6	6	9483889	340965	52771
23	4	1, 10	1	1	4	1	1	2	2	2	6	1	7	8	30277526	2072403	642465
24	8	1	1	1	1	1	1	2	2	2	6	2	6	1	1301648	87316	14189
25	5	7	2	0	4	3	4	2	4	2	6	2	6	1	5823688	83572	2266
26	3	11	1	1	4	1	3	2	4	2	6	2	6	3	3070498	22551	0
27	3	4	1	39	4	1	2	2	2	2	6	2	6	3	1347679	9836	2565
28	8	7	2	0	4	3	4	2	4	2	6	2	6	1	7221895	82056	6258
29	8	6	2	20	3	1	2	2	5	2	6	2	6	1	2737562	41242	19898
30	8	7	2	0	4	3	3	1	4	2	6	2	6	4	12514829	252577	9322
31	5	7	2	0	5	2	4	1	4	2	6	2	6	6	42138920	223008	25100
32	3	4	1	1	4	1	2	2	4	2	6	2	6	3	1503047	8208	8720
33	3	6, 9, 11	1	3	4	1	1, 2, 3	2	2	2	6	2	6	3	1131929	13708	0
34	4	2	1	1	4	1	2	2	2	1	1, 3	2	6	2	1130296	58804	6997
35	3	11	1	1	4	1	2	2	2	2	6	2	6	3	2602695	25093	8776
36	5	7	2	0	5	2	4	2	4	2	6	2	6	1	88809646	689652	80876
37	3	4	1	3	4	1	3	2	4	2	6	2	6	3	1855051	25416	9729
38	5	7	1	0	5	3	4	1	1	2	6	2	6	1	118661220	529053	16753
39	2	9, 11	1	1	4	1	2	1	3	2	6	2	6	1	1078162	5766	0
40	8	6	2	0	4	3	3	2	5	3	4	2	6	9	1685382	39536	8298
41	5	7	2	0	5	3	4	1	4	2	6	2	6	1	1517492	25735	770
42	3	4	1	1	4	1	2	2	2	2	6	2	6	3	1084207	2670	789
43	8	3	2	1	4	1	2	2	4	2	6	1	5	6	10992731	154203	22388
44	5	7	2	1	4	2	1,2,3	2	1	2	6	1	7	6	1585081	26964	7142
45	3	4	2	0	4	3	4	2	4	2	6	2	6	3	3065655	23323	3636
46	5	7	1	0	4	3	4	1	4	2	6	2	6	4	9141931	186143	5029
47	4	10	2	1	4	2	1,3	2	1	2	6	2	6	6	1564739	41204	1303
48	8	10	2	5	4	1	3	2	4	2	6	1	3	7	3891528	56316	5693
49	5	7	2	0	4	3	4	1	4	2	6	2	6	4	31038744	222829	21439
50	5	7	1	0	5	3	4	1	4	2	6	2	6	1	2547118	63660	11998
51	5	7	2	0	5	3	3	2	4	2	6	2	6	4	3731009	37887	4333
52	8	2	2	1	4	1	3	2	4	2	6	2	6	1	1191783	47132	639
53	5	7	2	0	5	2	4	1	4	2	6	2	6	6	17754297	111189	9693
54	5	6	2	1	4	2	1	1	2	2	6	2	6	9	1662140	38442	4039
55	5	7	2	0	5	3	1	1	1	2	6	2	6	4	9930117	82803	7067
56	5	7	2	0	5	3	4	2	4	2	6	2	6	4	2776926	10448	477
57	3	4	1	1	4	1	2	2	4	2	6	2	6	3	12271210	76749	19797
58	3	4	1	1	4	1	2	2	4	2	6	2	6	3	6576629	0	27768
59	8	11	2	0	4	1	2,3	2	4	2	6	2	6	1	2811095	47188	6031
60	8	7	2	0	5	2	4	1	4	2	6	2	6	1	2403905	31957	4771
61	8	10	1	0	5	1	4	2	4	2	6	2	6	1	9303027	157332	31163
62	5	7	2	0	5	2	4	1	4	2	6	2	6	6	16808047	284429	17215
63	5	7	2	0	5	3	4	1	1	2	6	2	6	4	32103603	220319	27097
64	5	7	2	1	4	2	2	2	1	2	6	2	6	2	2992744	51755	12737
65	5	7	2	0	5	2	4	2	4	2	6	2	6	4	11876707	99903	4218
66	5	7	2	0	5	3	4	1	4	2	6	2	6	4	44197068	470112	14018
67	4	11	1	60	1	1	2	2	3	2	6	2	6	2	3984709	16969	13909
68	2	1	1	1	4	1	1	2	2	2	6	2	6	2	111306	2207	970
69	2	9	1	0	4	1	3	2	4	2	6	2	6	9	235784	1879	2526
70	3	1	1	4	4	1	1, 3	2	5	2	6	2	6	3	271852	5852	1977
71	5	1, 9	1	4	4	1	1	2	4	1	4	1	5	1	190055	9387	871
72	6	8	1	0	4	3	3	2	4	2	6	2	6	9	209355	0	0
73	3	2,3,4	1	6	4	1	2	2	4	2	6	1	7	3	896126	19383	3280
74	8	6	2	0	5	3	3	2	4	2	6	2	6	9	335818	11706	843
75	6	2	1	1	4	1	2	2	4	2	6	2	6	8	24306	387	46
76	3	2, 8	1	3	4	1	2	2	4	3	4	1	5	3	80644	1378	795
77	8	6	2	0	5	3	3	2	4	2	6	1	7	9	747934	13447	4759
78	6	1	1	1	4	1	1	2	4	2	6	2	6	8	55093	899	68
79	6	2	1	1	4	1	2	2	4	2	6	2	6	8	55925	522	56
80	6	2	1	1	4	1	2	2	2	2	6	2	6	8	47515	680	185
81	3	4	1	1	4	1	1	2	1	2	6	2	6	3	728683	9145	1589
82	3	2,4	1	1	4	1	2	2	2	2	6	1	5	3	737432	10912	433
83	2	9	1	0	5	3	3	2	4	2	6	2	6	9	67942	688	184
84	6	8	1	1	4	1	1	2	5	2	6	2	6	8	105053	3193	318
85	6	8	1	1	4	1	1	1	2	2	6	2	6	8	365643	7867	615
86	6	8	1	1	4	1	2	1	2	2	6	2	6	8	28646	479	58
87	3	4, 2, 11	1	1	4	1	2	2	4	2	6	1	5	3	6800	139	0
88	5	2, 11	1	3	4	1	1,2	2	2	2	6	2	6	9	163798	1726	682
89	4	10	1	3	1	1	2	2	4	2	6	2	6	9	132350	6154	1015
90	3	11	2	1	4	1	1	2	1	1	4	2	6	3	116404	1143	374
91	5	1,2,3, 11	1	2	4	1	2	2	4	3	4	1	4	3	329783	9269	3029
92	6	8	1	1	4	1	1	2	2	2	6	2	6	8	187241	3857	416
93	3	2,3,4,11	1	2	4	1	2	2	2	1	4	2	6	2	510974	4064	81
94	3	4, 9	1	1	1	1	2	2	4	2	6	2	6	3	224129	1129	839
95	3	4,9	1	1	1	1	2,3	2	4	2	6	2	6	3	144128	777	773
96	8	8	1	0	5	3	3	1	4	2	6	2	6	2	621401	9202	16
97	7	2, 11	1	0	4	1	2,3	2	4	2	6	1	4	8	110920	1873	1043
98	4	10	1	1	4	1	2	2	2	2	6	1	3	3	423567	23327	2392
99	3	4	1	0	4	1	3	2	4	2	6	2	6	3	777012	28375	1544
100	3	3, 9	1	2	1	1	2	2	4	2	6	1	5	3	20960	265	0
